# Supplementary material for: Absolute nutrient concentration measurements in cell culture media: 1H q-NMR spectra and data to compare the efficiency of pH-controlled protein precipitation versus CPMG or post-processing filtering approaches
Source: Data Brief. 2016 May 30;8:387–93. doi: 10.1016/j.dib.2016.05.054 (PMC4909824; doi:10.1016/j.dib.2016.05.054)
Supplement: Supplementary file 2 — Supplementary material [file mmc2.zip]

Archive with 74 entries (47 files):
- Raw data (FID)/Detailed list of contents.docx
- Raw data (FID)/Figure 1/
- Raw data (FID)/Figure 1/MeOH_1.5_1/
- Raw data (FID)/Figure 1/MeOH_1.5_1/acqus
- Raw data (FID)/Figure 1/MeOH_1.5_1/fid
- Raw data (FID)/Figure 1/MeOH_2_1/
- Raw data (FID)/Figure 1/MeOH_2_1/acqus
- Raw data (FID)/Figure 1/MeOH_2_1/fid
- Raw data (FID)/Figure 1/MeOH_3_1/
- Raw data (FID)/Figure 1/MeOH_3_1/acqus
- Raw data (FID)/Figure 1/MeOH_3_1/fid
- Raw data (FID)/Figure 1/MeOH_4_1/
- Raw data (FID)/Figure 1/MeOH_4_1/acqus
- Raw data (FID)/Figure 1/MeOH_4_1/fid
- Raw data (FID)/Figure 1/MeOH_5_1/
- Raw data (FID)/Figure 1/MeOH_5_1/acqus
- Raw data (FID)/Figure 1/MeOH_5_1/fid
- Raw data (FID)/Figure 2/
- Raw data (FID)/Figure 2/MeCN_1.5_1/
- Raw data (FID)/Figure 2/MeCN_1.5_1/acqus
- Raw data (FID)/Figure 2/MeCN_1.5_1/fid
- Raw data (FID)/Figure 2/MeCN_2_1/
- Raw data (FID)/Figure 2/MeCN_2_1/acqus
- Raw data (FID)/Figure 2/MeCN_2_1/fid
- Raw data (FID)/Figure 2/MeCN_3_1/
- Raw data (FID)/Figure 2/MeCN_3_1/acqus
- Raw data (FID)/Figure 2/MeCN_3_1/fid
- Raw data (FID)/Figure 2/MeCN_4_1/
- Raw data (FID)/Figure 2/MeCN_4_1/acqus
- Raw data (FID)/Figure 2/MeCN_4_1/fid
- Raw data (FID)/Figure 2/MeCN_5_1/
- Raw data (FID)/Figure 2/MeCN_5_1/acqus
- Raw data (FID)/Figure 2/MeCN_5_1/fid
- Raw data (FID)/Figure3/
- Raw data (FID)/Figure3/10pH_1.5/
- Raw data (FID)/Figure3/10pH_1.5/acqus
- Raw data (FID)/Figure3/10pH_1.5/fid
- Raw data (FID)/Figure3/10pH_2/
- Raw data (FID)/Figure3/10pH_2/acqus
- Raw data (FID)/Figure3/10pH_2/fid
- Raw data (FID)/Figure3/10pH_6/
- Raw data (FID)/Figure3/10pH_6/acqus
- Raw data (FID)/Figure3/10pH_6/fid
- Raw data (FID)/Figure3/10pH_7/
- Raw data (FID)/Figure3/10pH_7/acqus
- Raw data (FID)/Figure3/10pH_7/fid
- Raw data (FID)/Figure3/10pH_8/
- Raw data (FID)/Figure3/10pH_8/acqus
- Raw data (FID)/Figure3/10pH_8/fid
- Raw data (FID)/Figure4/
- Raw data (FID)/Figure4/80pH_3/
- Raw data (FID)/Figure4/80pH_3/acqus
- Raw data (FID)/Figure4/80pH_3/fid
- Raw data (FID)/Figure4/80pH_4/
- Raw data (FID)/Figure4/80pH_4/acqus
- Raw data (FID)/Figure4/80pH_4/fid
- Raw data (FID)/Figure4/80pH_5/
- Raw data (FID)/Figure4/80pH_5/acqus
- Raw data (FID)/Figure4/80pH_5/fid
- Raw data (FID)/Figure4/80pH_6/
- Raw data (FID)/Figure4/80pH_6/acqus
- Raw data (FID)/Figure4/80pH_6/fid
- Raw data (FID)/Figure4/80pH_7.4/
- Raw data (FID)/Figure4/80pH_7.4/acqus
- Raw data (FID)/Figure4/80pH_7.4/fid
- Raw data (FID)/Figure4/80pH_7/
- Raw data (FID)/Figure4/80pH_7/acqus
- Raw data (FID)/Figure4/80pH_7/fid
- Raw data (FID)/Figure4/80pH_8/
- Raw data (FID)/Figure4/80pH_8/acqus
- Raw data (FID)/Figure4/80pH_8/fid
- Raw data (FID)/Figure4/80pH_9/
- Raw data (FID)/Figure4/80pH_9/acqus
- Raw data (FID)/Figure4/80pH_9/fid
